# Supplementary material for: In Vitro Study of the Effects of Pesticide Mixtures Used in Maize Cultivation in Ecuador
Source: Toxics. 2025 Jun 24;13(7):530. doi: 10.3390/toxics13070530 (PMC12300072; doi:10.3390/toxics13070530)
Supplement: Supplementary file 1 [file toxics-13-00530-s001.zip]

Archive with 1 entries (1 files):
- toxics-3674344-supplementary.pdf
